# Supplementary material for: Obtaining Nanostructured ZnO onto Si Coatings for Optoelectronic Applications via Eco-Friendly Chemical Preparation Routes
Source: Nanomaterials (Basel). 2021 Sep 24;11(10):2490. doi: 10.3390/nano11102490 (PMC8539447; doi:10.3390/nano11102490)
Supplement: Supplementary file 1 [file nanomaterials-11-02490-s001.zip]

Archive with 1 entries (1 files):
- nanomaterials-1356977-supplementary.pdf
